# Supplementary material for: Combined inhibition of STAT and Notch signalling effectively suppresses tumourigenesis by inducing apoptosis and inhibiting proliferation, migration and invasion in glioblastoma cells
Source: Anim Cells Syst (Seoul). 2021 Jun 25;25(3):161–70. doi: 10.1080/19768354.2021.1942983 (PMC8253205; doi:10.1080/19768354.2021.1942983)
Supplement: Supplemental Material [file TACS_A_1942983_SM0721.zip]

Archive with 5 entries (5 files):
- Supplementary Figure Legends.docx
- Supplementary Table 1.docx
- Supplementary_ Figure 1.tif
- Supplementary_ Figure 2.tif
- Supplementary_ Figure 3.tif
